# Supplementary material for: Computer Simulation of the Mechanical Behavior of the ‘Zygomatic Bones–Implants–Splinting Bar–Removable Overdenture’ Dental Structure Under Operational Loads
Source: Dent J (Basel). 2025 Aug 28;13(9):393. doi: 10.3390/dj13090393 (PMC12469048; doi:10.3390/dj13090393)
Supplement: Supplementary file 1 [file dentistry-13-00393-s001.zip]

Archive with 2 entries (2 files):
- File S1 - tables.pdf
- File S2 - figures.pdf
